# Supplementary material for: mRNA vaccine developed for sequential selective organ-to-cell targeting of glioma
Source: Nat Commun. 2025 Dec 11;17:687. doi: 10.1038/s41467-025-67331-1 (PMC12820257; doi:10.1038/s41467-025-67331-1)
Supplement: Supplementary file 4 — Source Data File [file 41467_2025_67331_MOESM4_ESM.xlsx]

## Sheet: Figure 2
Figure 2b
	mXO8	mXO10	mXO12	mXO14	mXO16	mXE10	mXE12	mXE14	mXE16	mXE18	oXO8	oXO10	oXO12	oXO14	oXO16	oXE10	oXE12	oXE14	oXE16	oXE18	pXO8	pXO10	pXO12	pXO14	pXO16	pXE10	pXE12	pXE14	pXE16	pXE18
N:P=1.5	326	3880	21629	1390	1505	9707	208	289212	6583	231606	70	517	48364	5069	1414	574006	2904	15842	4567	346334	488	3671	6646	3305	2890	979990	215790	56589	123775	11742
N:P=3	754	813364	296726	57009	24628	11757	3397	1999286	1043	212924	2069	3822	420714	49705	23467	327858	4796	1125323	28206	332610	6932	240216	222158	281210	230588	974879	208880	10616	25239	474
N:P=6	14115	329402	119136	40826	23061	16022	41797	705600	1780	148931	6346	54480	43449	32014	93788	672249	3019	1074565	43312	279256	1235	288844	91147	78172	130896	778688	299818	17577	39096	629
N:P=12	108	22010	64139	578	109728	9359	466875	58764	1215	64503	21901	45412	59805	88	43976	234774	3210	1181072	21502	163061	33	194107	208234	5600	63497	339171	537598	6626	96413	1887
N:P=18	60	63125	166507	2751	54209	8193	776097	20077	294	38260	2981	141288	38122	274	16264	124566	3469	786091	5801	79985	82	17051	156873	8852	47930	198000	314416	4426	66264	1725
Figure 2c
mXO10 tLNP
Control	MβCD	Chlorpromazine	EIPA	Chloroquine
37.5	30.2	25.8	29.4	14.5
39.1	30.5	28	30.2	13.9
39.9	29.5	26.8	30	14.4
Figure 2d
oXO10 tLNP
Control	MβCD	Chlorpromazine	EIPA	Chloroquine
25.7	6.08	10.8	10.9	17.7
25.6	5.39	11.3	10.4	17.8
25.5	5.46	11.7	10.2	17.4
Figure 2e
pXO10 tLNP
Control	MβCD	Chlorpromazine	EIPA	Chloroquine
16.7	4.32	7.46	8.51	6.69
16.6	3.8	7.01	7.91	7.26
16.6	4.08	7.46	8.53	7.35

## Sheet: Figure 3
Figure 3c
	Free mRNA			mXO10 tLNP
heart	17600	9570	38500	85700	84800	33500
liver	12700	30700	12400	86900	83300	31600
spleen	4280	24400	3270	9450000	5860000	6350000
lung	4100	18900	10600	215000	80900	17600
kidney	16500	1820	13200	11900	27800	6380
Figure 3d
	DC cells			T cells			B cells			NK cells			Macrophage				Tukey			Tukey
Free mRNA	1.47	0.99	1.23	9.41	4.86	4.03	0.21	4.56	7.69	3.77	1.82	1.1	3.05	0	0		DC cells			DC cells vs T cells	0.0332
mXO10 tLNP@mCre	7.89	8.33	9.52	2	2.92	5	1.6	0.65	6	1.2	1.95	0.5	1.56	3.52	4.03		Free mRNA - mXO10 tLNP@mCre	0.0074		DC cells vs B cells	0.0161
																				DC cells vs NK cells	0.002
																				DC cells vs Macrophage	0.0235
Figure 3e
mXO10 tLNP	oXO10 tLNP	pXO10 tLNP			Tukey	p
4480000	1050000	1340000			mXO10 tLNP vs oXO10 tLNP	0.0064
2990000	1090000	1880000			mXO10 tLNP vs pXO10 tLNP	0.0189
3680000	1920000	2320000
Figure 3f
mXO10 tLNP	oXO10 tLNP	pXO10 tLNP			Tukey	p
8000000	2100000	444000			mXO10 tLNP vs oXO10 tLNP	0.0123
5730000	325000	1360000			mXO10 tLNP vs pXO10 tLNP	0.0148
5540000	2390000	3570000

## Sheet: Figure 4
Figure 4b
	Particle Size (nm)			Zeta potential (mV)
mXO10 tLNP	151.1	149.3	157.7	-17.57	-13.74	-13.8
mXE14 tLNP	194.4	179.8	174.8	-20.39	-16.97	-16.48
Figure 4d
mXO10 tLNP	mXE14 tLNP
72.2882	74.9762
69.6712	69.9387
67.0434	72.7788
Figure 4e						Figure 4i
	mXO10 tLNP	mXE14 tLNP				WB
pH	Relative fluorescence intensity
2.38	1	1
3.49	0.744615	0.94302
4.08	0.576615	0.828585
4.28	0.632	0.841406
4.49	0.604308	0.811966
5.04	0.424	0.660969
5.2	0.298462	0.667616
5.57	0.204308	0.651947
6.01	0.193846	0.248813
6.41	0.174769	0.138651
6.59	0.269538	0.131529
6.82	0.122462	0.160969
7.05	0.163077	0.0641026
7.3	0.143385	0.0944919
7.54	0.141538	0.0185185
7.8	0.0916923	0.014245
8.03	0	0

## Sheet: Figure 5
Figure 5c
	PBS					Free mIDH1					mXO10 tLNP@irrelevant					mXO10 tLNP@mIDH1					Anti-PD-1					mXO10 tLNP@mIDH1 + Anti-PD-1						Tukey	p
	62	68	76	66	49-2	168	85	79	81	73	86	72	77	78	82	44	67	54	71	92	167	75	80	91	48	164	51	46	49	53		PBS vs mXO10 tLNP@mIDH1	0.0254
8	271000000	170000000	82500000	134000000	27600000	23900000	104000000	513000000	134000000	95900000	51400000	49000000	369000000	183000000	17600000	106000000	104000000	184000000	597000000	270000000	51500000	487000000	258000000	77300000	817000000	60600000	252000000	84700000	641000000	317000000		PBS vs mXO10 tLNP@mIDH1+Anti-PD-1	0.0188
11	903000000	132000000	94400000	170000000	43000000	23300000	446000000	426000000	166000000	74700000	109000000	93300000	328000000	2060000000	26800000	66300000	64300000	153000000	591000000	43200000	15800000	145000000	34000000	247000000	112000000	28600000	229000000	80800000	551000000	97400000
13	3000000000	795000000	71000000	111000000	8310000	3120000	249000000	941000000	164000000	206000000	25200000	271000000	998000000	2930000000	49100000	93000000	91900000	62500000	424000000	53400000	1720000	7260000	69500000	70100000	147000000	47900	56700000	68300000	111000000	78200000
18	9100000000	1430000000	51700000	117000000	520000000	140000000	1490000000	1150000000	470000000		521000000	292000000	2180000000		23500000	51400000	85200000	68900000	149000000	42800000	5150	86100000	92600000	120000000	60800000	9550	340000	29500000	5810000	12800000
20	4640000000	834000000	96800000	258000000		268000000	2060000000		395000000		365000000	322000000	2110000000		238000000	10400000	79000000	148000	39700	168000	19700	5980000	28000000	18000000	270000	25400	233000	148000	450000	285000
Figure 5d
Days	PBS	Free mIDH1	mXO10 tLNP@irrelevant	mXO10 tLNP@mIDH1	Anti-PD-1	mXO10 tLNP@mIDH1+Anti-PD-1			Tukey	p
12	1								PBS vs mXO10 tLNP@mIDH1	＜0.0001
21	1								PBS vs Anti-PD-1	＜0.0001
25	1								PBS vs mXO10 tLNP@mIDH1+Anti-PD-1	＜0.0001
27	1
27	1
13		1
19		1
19		1
30		1
45		1
13			1
25			1
30			1
31			1
42			1
47				1
54				1
80				0
80				0
80				0
54					1
57					1
80					0
80					0
80					0
54						1
80						0
80						0
80						0
80						0
Figure 5e
	PBS					Free mIDH1					mXO10 tLNP@irrelevant					mXO10 tLNP@mIDH1					Anti-PD-1					mXO10 tLNP@mIDH1 + Anti-PD-1
	62	68	76	66	49-2	168	85	79	81	73	86	72	77	78	82	44	67	54	71	92	167	75	80	91	48	164	51	46	49	53
8	19.8	21.53	24.05	22.36	24.56	17.51	22.76	21.52	21.79	20.63	22	23.22	21.23	20.94	19.81	21.51	22.25	20.17	23.45	20.97	17.87	20.67	23.95	20.57	22.75	17.09	20.34	21.53	20.83	20.08
11	18.74	21.73	24.21	22.6	24.09	17.66	22.91	21.69	22.21	20.94	21.3	22.98	21.02	21.84	18.22	21.98	21.72	22.22	20.99	21.68	17.51	21.52	24.52	20.92	23.59	16.22	22.87	23.69	22.58	21.4
13	16.78	22.68	21.65	21.29	21.14	17.53	22.03	20.83	20.17	18.64	21.73	22.2	19.27	20.67	16.28	22.8	20.97	21.44	22.56	19.31	18.52	19.9	22.78	18.98	22.66	17.92	20.03	21.87	21.25	19.7
18	15.07	20	21.32	20.41	19.45	16.98	19.18	19.76	21.49		20.54	22.14	18.12	20.13		24.31	21.99	21.77	23.04	20.91	18.89	23.1	24.94	20.61	21.74	18.64	20.91	23.88	20.53	20.07
20	14	20.06	19.54	18.08	19		17.47		21.85		20.91	20.66	15.82	14.06		22.98	22.69	21.84	23.6	21.87	19.13	22.22	25.44	22.1	24.15	18.98	20.57	24.37	22.25	20.75

## Sheet: Figure 6
Figure 6b
PBS	FREE IDH1	mXO10 tLNP@mOligo-T	mXO10 tLNP@mIDH1	Anti-PD-1	mXO10 tLNP@mIDH1+Anti-PD-1			Tukey	p
0.47	0.62	1.15	5.6	4.81	8.02			PBS vs mXO10 tLNP@mIDH1	<0.0001
0.48	0.51	1.14	5.51	5.2	8.07			Free mIDH1 vs mXO10 tLNP@mIDH1+Anti-PD-1	<0.0001
0.55	0.43	1.13	5.71	4.78	8.13			mXO10 tLNP@mIDH1 vs mXO10 tLNP@mIDH1+Anti-PD-1	<0.0001
Figure 6c
PBS	Free mIDH1	mXO10 tLNP@irrelevant	mXO10 tLNP@mIDH1	Anti-PD-1	mXO10 tLNP@mIDH1+Anti-PD-1			Tukey	p
6.08	5.67	6.91	10.36	10.36	12.81			PBS vs mXO10 tLNP@mIDH1	0.0002
6.78	6.2	5.43	11.09	10.84	13.05			Free mIDH1 vs mXO10 tLNP@mIDH1+Anti-PD-1	<0.0001
6.78	4.39	6.78	11.82	11.09	15.07			mXO10 tLNP@mIDH1 vs mXO10 tLNP@mIDH1+Anti-PD-1	0.021
Figure 6e
PBS	Free mIDH1	mXO10 tLNP@irrelevant	mXO10 tLNP@mIDH1	Anti-PD-1	mXO10 tLNP@mIDH1+Anti-PD-1			Tukey	p
62.909	30.57	57.474	131.081	139.181	141.559			PBS vs mXO10 tLNP@mIDH1	<0.0001
53.218	11.567	71.606	135.851	135.634	149.322			Free mIDH1 vs mXO10 tLNP@mIDH1+Anti-PD-1	<0.0001
59.123	21.512	58.96	131.92	131.399	150.287
Figure 6f
PBS	Free mIDH1	mXO10 tLNP@irrelevant	mXO10 tLNP@mIDH1	Anti-PD-1	mXO10 tLNP@mIDH1+Anti-PD-1			Tukey	p
38.067	27.436	45.642	105.104	111.625	119.505			PBS vs mXO10 tLNP@mIDH1	<0.0001
37.142	30.914	46.221	103.931	107.465	122.472			Free mIDH1 vs mXO10 tLNP@mIDH1+Anti-PD-1	<0.0001
34.574	26.134	47.15	108.354	113.674	122.045			mXO10 tLNP@mIDH1 vs mXO10 tLNP@mIDH1+Anti-PD-1	<0.0001
Figure 6g								Tukey	p
	Th1			Th2				Control - mXO10 tLNP
Control	0.18	0.15	0.12	0.15	0.073	0.43		Th1	0.0374
mXO10 tLNP	0.88	0.41	0.56	0.35	0.61	0.55		Th2	0.2356

## Sheet: Figure S11
Figure S11a				Figure S11b
oXO10 tLNP	mXO10 LNP	pXO10 tLNP		oXE14 tLNP	mXE14 tLNP	pXE14 tLNP		Tukey	p		Tukey	p
0.08	0.31	0.17		0.22	0.17	0.06		oXO10 tLNP vs mXO10 LNP	0.0435		oXE14 tLNP vs mXE14 tLNP	0.672
0.09	0.16	0.15		0.21	0.14	0.16		oXO10 tLNP vs pXO10 tLNP	0.1271		oXE14 tLNP vs pXE14 tLNP	0.0635
0.09	0.2	0.24		0.26	0.27	0.11		mXO10 LNP vs pXO10 tLNP	0.6863		mXE14 tLNP vs pXE14 tLNP	0.1936
Figure S11c				Figure S11d
oXO10 tLNP	mXO10 LNP	pXO10 tLNP		oXE14 tLNP	mXE14 tLNP	pXE14 tLNP		Tukey	p		Tukey	p
0.42	0.44	0.45		0.47	0.55	0.43		oXO10 tLNP vs mXO10 LNP	0.9388		oXE14 tLNP vs mXE14 tLNP	0.4347
0.49	0.57	0.37		0.41	0.56	0.53		oXO10 tLNP vs pXO10 tLNP	0.2992		oXE14 tLNP vs pXE14 tLNP	0.7122
0.47	0.43	0.27		0.51	0.46	0.54		mXO10 LNP vs pXO10 tLNP	0.1965		mXE14 tLNP vs pXE14 tLNP	0.8674

## Sheet: Figure S12
Figure S12b
mXO10 tLNP	oXO10 LNP	pXO10 tLNP		Tukey	p
5.026	1.193	2.875		mXO10 tLNP vs oXO10 tLNP	0.0049
5.114	2.9	4.347		mXO10 tLNP vs pXO10 tLNP	0.0446
6.394	1.651	2.741		oXO10 tLNP vs pXO10 tLNP	0.1859
Figure S12d
mXE14 tLNP	oXE14 tLNP	pXE14 tLNP		Tukey	p
7.667	2.474	3.293		mXE14 tLNP vs oXE14 tLNP	0.0012
8.632	1.64	2.764		mXE14 tLNP vs pXE14 tLNP	0.002
11.811	1.864	2.065		oXE14 tLNP vs pXE14 tLNP	0.7936

## Sheet: Figure S13
Figure S13
	Free mRNA			mXO10 tLNP			oXO10 tLNP			pXO10 tLNP			ALC-0315 LNP
heart	17600	9570	38500	85700	84800	33500	64.8	643	675	8000	17200	23300	5460	13300	6570		Free mRNA vs mXO10 tLNP	<0.0001
liver	12700	30700	12400	86900	83300	31600	21600	9660	8340	3710	223	40400	1340000	2060000	557000		mXO10 tLNP vs oXO10 tLNP	<0.0001
spleen	4280	24400	3270	9450000	5860000	6350000	1970000	222000	2600000	444000	1370000	3640000	3140000	2140000	447000		mXO10 tLNP vs pXO10 tLNP	0.0002
lung	4100	18900	10600	215000	80900	17600	68400	8500	15400	25800	16400	16300	130000	31000	26000		mXO10 tLNP vs ALC-0315 LNP	0.0077
kidney	16500	1820	13200	11900	27800	6380	1730	268	388	2670	5250	1930	19400	1020	15300

## Sheet: Figure S14
Figure S14a
oXE14 tLNP	mXE14 tLNP	pXE14 tLNP		Tukey	p
47700	90700	28200		mXE14 tLNP vs oXE14 tLNP	0.0335
20400	53100	1830		mXE14 tLNP vs pXE14 tLNP	0.0092
17000	86200	5500		oXE14 tLNP vs pXE14 tLNP	0.5148
Figure S14b
oXE14 tLNP	mXE14 tLNP	pXE14 tLNP		Tukey	p
115000	217000	9520		mXE14 tLNP vs oXE14 tLNP	0.0013
38300	296000	413		mXE14 tLNP vs pXE14 tLNP	0.0004
33700	307000	3360		oXE14 tLNP vs pXE14 tLNP	0.2395

## Sheet: Figure S15
Figure S15c
	0.1 mg/kg			0.2 mg/kg			0.3 mg/kg
heart	59060	46160	101700	3174000	3153000	2036000	183800	299100	387400
liver	3369000	10730000	3820000	57160	69320	48420	29580000	16050000	51920000
spleen	1467000	1594000	1238000	6493000	6543000	5084000	4377000	7726000	7019000
lung	143800	114100	253300	85220	66190	46550	269300	256400	239200
kidney	22390	29130	75920	24400	34880	27520	85410	107100	79770
Figure S15d
	0.1 mg/kg			0.2 mg/kg			0.3 mg/kg
heart	1767	1182	453.2	3774	3837	2676	1469	1150	2100
liver	17680	14740	14390	25990	16690	16570	10810	49440	39670
spleen	1395000	1125000	1161000	3261000	1481000	2213000	1367000	2607000	2436000
lung	9454	17150	11720	28260	18330	18370	15840	30240	35210
kidney	1744	1990	1985	2190	4102	3706	4097	3991	956

[truncated: 12 more sheets: Figure S16, Figure S17, Figure S18, Figure S20, Figure S22, Figure S26, Figure S27, Figure S28, Figure S29, Figure S30, Figure S32, Lentiviral plasmid sequence]
